# Supplementary material for: Toxicological safety evaluation of Qin-Zhi-Zhu-Dan formula in rats during the treatment and recovery periods
Source: Front Pharmacol. 2022 Aug 25;13:987997. doi: 10.3389/fphar.2022.987997 (PMC9453232; doi:10.3389/fphar.2022.987997)
Supplement: Supplementary file 2 [file Table2.XLSX]

## Sheet: Supplementary Table S4-1
Supplementary Table S4 Effect of QZZD on macroscopic morphological observation results in the sub-chronic oral toxicity study.
The end of treatment period
group	Control
gender	female												male
animal number	1101	1102	1103	1104	1105	1106	1107	1108	1109	1110	1111	1112	1201	1202	1203	1204	1205	1206	1207	1208	1209	1210	1211	1212
heart	N	N	N	N	N	N	N	N	N	N	N	N	N	N	N	N	N	N	N	N	N	N	N	N
aorta	N	N	N	N	N	N	N	N	N	N	N	N	N	N	N	N	N	N	N	N	N	N	N	N
liver	N	N	N	N	N	N	N	N	N	N	N	N	N	N	N	N	N	N	N	N	N	N	N	N
kidney	N	N	N	N	N	N	N	N	N	N	N	N	N	N	N	N	N	N	N	N	N	N	N	N
Lung (with the main bronchus)	N	N	N	N	N	N	N	N	N	N	N	N	N	N	N	N	N	N	N	N	N	N	N	N
thymus	N	N	N	N	N	N	N	N	N	N	N	N	N	N	N	N	N	N	N	N	N	N	N	N
mesenteric nodes	N	N	N	N	N	N	N	N	N	N	N	N	N	N	N	N	N	N	N	N	N	N	N	N
spleen	N	N	N	N	N	N	N	N	N	N	N	N	N	N	N	N	N	N	N	N	N	N	N	N
brain	N	N	N	N	N	N	N	N	N	N	N	N	N	N	N	N	N	N	N	N	N	N	N	N
spinal cord (neck, chest and waist)	N	N	N	N	N	N	N	N	N	N	N	N	N	N	N	N	N	N	N	N	N	N	N	N
hypophysis	N	N	N	N	N	N	N	N	N	N	N	N	N	N	N	N	N	N	N	N	N	N	N	N
adrenal glands	N	N	N	N	N	N	N	N	N	N	N	N	N	N	N	N	N	N	N	N	N	N	N	N
thyroid gland (containing parathyroid glands)	N	N	N	N	N	N	N	N	N	N	N	N	N	N	N	N	N	N	N	N	N	N	N	N
esophagus	N	N	N	N	N	N	N	N	N	N	N	N	N	N	N	N	N	N	N	N	N	N	N	N
trachea	N	N	N	N	N	N	N	N	N	N	N	N	N	N	N	N	N	N	N	N	N	N	N	N
pancreas	N	N	N	N	N	N	N	N	N	N	N	N	N	N	N	N	N	N	N	N	N	N	N	N
salivary gland (submandibular gland)	N	N	N	N	N	N	N	N	N	N	N	N	N	N	N	N	N	N	N	N	N	N	N	N
submandibular lymph nodes	N	N	N	N	N	N	N	N	N	N	N	N	N	N	N	N	N	N	N	N	N	N	N	N
stomach	N	N	N	N	N	N	N	N	N	N	N	N	N	N	N	N	N	N	N	N	N	N	N	N
duodenu	N	N	N	N	N	N	N	N	N	N	N	N	N	N	N	N	N	N	N	N	N	N	N	N
jejunum	N	N	N	N	N	N	N	N	N	N	N	N	N	N	N	N	N	N	N	N	N	N	N	N
ileum	N	N	N	N	N	N	N	N	N	N	N	N	N	N	N	N	N	N	N	N	N	N	N	N
cecum	N	N	N	N	N	N	N	N	N	N	N	N	N	N	N	N	N	N	N	N	N	N	N	N
colon	N	N	N	N	N	N	N	N	N	N	N	N	N	N	N	N	N	N	N	N	N	N	N	N
rectum	N	N	N	N	N	N	N	N	N	N	N	N	N	N	N	N	N	N	N	N	N	N	N	N
bone marrow (sternum)	N	N	N	N	N	N	N	N	N	N	N	N	N	N	N	N	N	N	N	N	N	N	N	N
bone (femur)	N	N	N	N	N	N	N	N	N	N	N	N	N	N	N	N	N	N	N	N	N	N	N	N
uterus (including the cervix)	N	N	N	N	N	N	N	N	N	N	N	N	NA	NA	NA	NA	NA	NA	NA	NA	NA	NA	NA	NA
ovaries	N	N	N	N	N	N	N	N	N	N	N	N	NA	NA	NA	NA	NA	NA	NA	NA	NA	NA	NA	NA
fallopian tubes	N	N	N	N	N	N	N	N	N	N	N	N	NA	NA	NA	NA	NA	NA	NA	NA	NA	NA	NA	NA
vagina	N	N	N	N	N	N	N	N	N	N	N	N	NA	NA	NA	NA	NA	NA	NA	NA	NA	NA	NA	NA
bladder	N	N	N	N	N	N	N	N	N	N	N	N	N	N	N	N	N	N	N	N	N	N	N	N
testis	NA	NA	NA	NA	NA	NA	NA	NA	NA	NA	NA	NA	N	N	N	N	N	N	N	N	N	N	N	N
epididymis	NA	NA	NA	NA	NA	NA	NA	NA	NA	NA	NA	NA	N	N	N	N	N	N	N	N	N	N	N	N
seminal vesicle	NA	NA	NA	NA	NA	NA	NA	NA	NA	NA	NA	NA	N	N	N	N	N	N	N	N	N	N	N	N
prostate	NA	NA	NA	NA	NA	NA	NA	NA	NA	NA	NA	NA	N	N	N	N	N	N	N	N	N	N	N	N
skeletal muscle(biceps flexor cruris)	N	N	N	N	N	N	N	N	N	N	N	N	N	N	N	N	N	N	N	N	N	N	N	N
nervi ischiadicus	N	N	N	N	N	N	N	N	N	N	N	N	N	N	N	N	N	N	N	N	N	N	N	N
skin at breast sites	N	N	N	N	N	N	N	N	N	N	N	N	N	N	N	N	N	N	N	N	N	N	N	N
breast	N	N	N	N	N	N	N	N	N	N	N	N	N	N	N	N	N	N	N	N	N	N	N	N
eyeball	N	N	N	N	N	N	N	N	N	N	N	N	N	N	N	N	N	N	N	N	N	N	N	N
harderian gland	N	N	N	N	N	N	N	N	N	N	N	N	N	N	N	N	N	N	N	N	N	N	N	N
optic nerve	N	N	N	N	N	N	N	N	N	N	N	N	N	N	N	N	N	N	N	N	N	N	N	N
abnormal tissues and tissue masses were visually	NA	NA	NA	NA	NA	NA	NA	NA	NA	NA	NA	NA	NA	NA	NA	NA	NA	NA	NA	NA	NA	NA	NA	NA
group	TA(0.5g/kg/day)
gender	female												male
animal number	2101	2102	2103	2104	2105	2106	2107	2108	2109	2110	2111	2112	2201	2202	2203	2204	2205	2206	2207	2208	2209	2210	2211	2212
heart	N	N	N	N	N	N	N	N	N	N	N	N	N	N	N	N	N	N	N	N	N	N	N	N
aorta	N	N	N	N	N	N	N	N	N	N	N	N	N	N	N	N	N	N	N	N	N	N	N	N
liver	N	N	N	N	N	N	N	N	N	N	N	N	N	N	N	N	N	N	N	N	N	N	N	N
kidney	N	N	N	N	N	N	N	N	N	N	N	N	N	N	N	N	N	N	N	N	N	N	N	N
Lung (with the main bronchus)	N	N	N	N	N	N	N	N	N	N	N	N	N	N	N	N	N	N	N	N	N	N	N	N
thymus	N	N	N	N	N	N	N	N	N	N	N	N	N	N	N	N	N	N	N	N	N	N	N	N
mesenteric nodes	N	N	N	N	N	N	N	N	N	N	N	N	N	N	N	N	N	N	N	N	N	N	N	N
spleen	N	N	N	N	N	N	N	N	N	N	N	N	N	N	N	N	N	N	N	N	N	N	N	N
brain	N	N	N	N	N	N	N	N	N	N	N	N	N	N	N	N	N	N	N	N	N	N	N	N
spinal cord (neck, chest and waist)	N	N	N	N	N	N	N	N	N	N	N	N	N	N	N	N	N	N	N	N	N	N	N	N
hypophysis	N	N	N	N	N	N	N	N	N	N	N	N	N	N	N	N	N	N	N	N	N	N	N	N
adrenal glands	N	N	N	N	N	N	N	N	N	N	N	N	N	N	N	N	N	N	N	N	N	N	N	N
thyroid gland (containing parathyroid glands)	N	N	N	N	N	N	N	N	N	N	N	N	N	N	N	N	N	N	N	N	N	N	N	N
esophagus	N	N	N	N	N	N	N	N	N	N	N	N	N	N	N	N	N	N	N	N	N	N	N	N
trachea	N	N	N	N	N	N	N	N	N	N	N	N	N	N	N	N	N	N	N	N	N	N	N	N
pancreas	N	N	N	N	N	N	N	N	N	N	N	N	N	N	N	N	N	N	N	N	N	N	N	N
salivary gland (submandibular gland)	N	N	N	N	N	N	N	N	N	N	N	N	N	N	N	N	N	N	N	N	N	N	N	N
submandibular lymph nodes	N	N	N	N	N	N	N	N	N	N	N	N	N	N	N	N	N	N	N	N	N	N	N	N
stomach	N	N	N	N	N	N	N	N	N	N	N	N	N	N	N	N	N	N	N	N	N	N	N	N
duodenu	N	N	N	N	N	N	N	N	N	N	N	N	N	N	N	N	N	N	N	N	N	N	N	N
jejunum	N	N	N	N	N	N	N	N	N	N	N	N	N	N	N	N	N	N	N	N	N	N	N	N
ileum	N	N	N	N	N	N	N	N	N	N	N	N	N	N	N	N	N	N	N	N	N	N	N	N
cecum	N	N	N	N	N	N	N	N	N	N	N	N	N	N	N	N	N	N	N	N	N	N	N	N
colon	N	N	N	N	N	N	N	N	N	N	N	N	N	N	N	N	N	N	N	N	N	N	N	N
rectum	N	N	N	N	N	N	N	N	N	N	N	N	N	N	N	N	N	N	N	N	N	N	N	N
bone marrow (sternum)	N	N	N	N	N	N	N	N	N	N	N	N	N	N	N	N	N	N	N	N	N	N	N	N
bone (femur)	N	N	N	N	N	N	N	N	N	N	N	N	N	N	N	N	N	N	N	N	N	N	N	N
uterus (including the cervix)	N	N	N	N	N	N	N	N	N	N	N	N	NA	NA	NA	NA	NA	NA	NA	NA	NA	NA	NA	NA
ovaries	N	N	N	N	N	N	N	N	N	N	N	N	NA	NA	NA	NA	NA	NA	NA	NA	NA	NA	NA	NA
fallopian tubes	N	N	N	N	N	N	N	N	N	N	N	N	NA	NA	NA	NA	NA	NA	NA	NA	NA	NA	NA	NA
vagina	N	N	N	N	N	N	N	N	N	N	N	N	NA	NA	NA	NA	NA	NA	NA	NA	NA	NA	NA	NA
bladder	N	N	N	N	N	N	N	N	N	N	N	N	N	N	N	N	N	N	N	N	N	N	N	N
testis	NA	NA	NA	NA	NA	NA	NA	NA	NA	NA	NA	NA	N	N	N	N	N	N	N	N	N	N	N	N
epididymis	NA	NA	NA	NA	NA	NA	NA	NA	NA	NA	NA	NA	N	N	N	N	N	N	N	N	N	N	N	N
seminal vesicle	NA	NA	NA	NA	NA	NA	NA	NA	NA	NA	NA	NA	N	N	N	N	N	N	N	N	N	N	N	N
prostate	NA	NA	NA	NA	NA	NA	NA	NA	NA	NA	NA	NA	N	N	N	N	N	N	N	N	N	N	N	N
skeletal muscle(biceps flexor cruris)	N	N	N	N	N	N	N	N	N	N	N	N	N	N	N	N	N	N	N	N	N	N	N	N
nervi ischiadicus	N	N	N	N	N	N	N	N	N	N	N	N	N	N	N	N	N	N	N	N	N	N	N	N
skin at breast sites	N	N	N	N	N	N	N	N	N	N	N	N	N	N	N	N	N	N	N	N	N	N	N	N
breast	N	N	N	N	N	N	N	N	N	N	N	N	N	N	N	N	N	N	N	N	N	N	N	N
eyeball	N	N	N	N	N	N	N	N	N	N	N	N	N	N	N	N	N	N	N	N	N	N	N	N
harderian gland	N	N	N	N	N	N	N	N	N	N	N	N	N	N	N	N	N	N	N	N	N	N	N	N
optic nerve	N	N	N	N	N	N	N	N	N	N	N	N	N	N	N	N	N	N	N	N	N	N	N	N
abnormal tissues and tissue masses were visually	NA	NA	NA	NA	NA	NA	NA	NA	NA	NA	NA	NA	NA	NA	NA	NA	NA	NA	NA	NA	NA	NA	NA	NA
group	TB(1.5g/kg/day)
gender	female												male
animal number	3101	3102	3103	3104	3105	3106	3107	3108	3109	3110	3111	3112	3201	3202	3203	3204	3205	3206	3207	3208	3209	3210	3211	3212
heart	N	N	N	N	N	N	N	N	N	N	N	N	N	N	N	N	N	N	N	N	N	N	N	N
aorta	N	N	N	N	N	N	N	N	N	N	N	N	N	N	N	N	N	N	N	N	N	N	N	N
liver	A	A	A	A	A	A	A	A	A	A	A	A	A	A	A	A	A	A	A	A	A	A	A	A
kidney	B	B	B	B	B	B	B	B	B	B	B	B	B	B	B	B	B	B	B	B	B	B	B	B
Lung (with the main bronchus)	N	N	N	N	N	N	N	N	N	N	N	N	N	N	N	N	N	N	N	N	N	N	N	N
thymus	N	N	N	N	N	N	N	N	N	N	N	N	N	N	N	N	N	N	N	N	N	N	N	N
mesenteric nodes	N	N	N	N	N	N	N	N	N	N	N	N	N	N	N	N	N	N	N	N	N	N	N	N
spleen	N	N	N	N	N	N	N	N	N	N	N	N	N	N	N	N	N	N	N	N	N	N	N	N
brain	N	N	N	N	N	N	N	N	N	N	N	N	N	N	N	N	N	N	N	N	N	N	N	N
spinal cord (neck, chest and waist)	N	N	N	N	N	N	N	N	N	N	N	N	N	N	N	N	N	N	N	N	N	N	N	N
hypophysis	N	N	N	N	N	N	N	N	N	N	N	N	N	N	N	N	N	N	N	N	N	N	N	N
adrenal glands	N	N	N	N	N	N	N	N	N	N	N	N	N	N	N	N	N	N	N	N	N	N	N	N
thyroid gland (containing parathyroid glands)	N	N	N	N	N	N	N	N	N	N	N	N	N	N	N	N	N	N	N	N	N	N	N	N
esophagus	N	N	N	N	N	N	N	N	N	N	N	N	N	N	N	N	N	N	N	N	N	N	N	N
trachea	N	N	N	N	N	N	N	N	N	N	N	N	N	N	N	N	N	N	N	N	N	N	N	N
pancreas	N	N	N	N	N	N	N	N	N	N	N	N	N	N	N	N	N	N	N	N	N	N	N	N
salivary gland (submandibular gland)	N	N	N	N	N	N	N	N	N	N	N	N	N	N	N	N	N	N	N	N	N	N	N	N
submandibular lymph nodes	N	N	N	N	N	N	N	N	N	N	N	N	N	N	N	N	N	N	N	N	N	N	N	N
stomach	N	N	N	N	N	N	N	N	N	N	N	N	N	N	N	N	N	N	N	N	N	N	N	N
duodenu	N	N	N	N	N	N	N	N	N	N	N	N	N	N	N	N	N	N	N	N	N	N	N	N
jejunum	N	N	N	N	N	N	N	N	N	N	N	N	N	N	N	N	N	N	N	N	N	N	N	N
ileum	N	N	N	N	N	N	N	N	N	N	N	N	N	N	N	N	N	N	N	N	N	N	N	N
cecum	N	N	N	N	N	N	N	N	N	N	N	N	N	N	N	N	N	N	N	N	N	N	N	N
colon	N	N	N	N	N	N	N	N	N	N	N	N	N	N	N	N	N	N	N	N	N	N	N	N
rectum	N	N	N	N	N	N	N	N	N	N	N	N	N	N	N	N	N	N	N	N	N	N	N	N
bone marrow (sternum)	N	N	N	N	N	N	N	N	N	N	N	N	N	N	N	N	N	N	N	N	N	N	N	N
bone (femur)	N	N	N	N	N	N	N	N	N	N	N	N	N	N	N	N	N	N	N	N	N	N	N	N
uterus (including the cervix)	N	N	N	N	N	N	N	N	N	N	N	N	NA	NA	NA	NA	NA	NA	NA	NA	NA	NA	NA	NA
ovaries	N	N	N	N	N	N	N	N	N	N	N	N	NA	NA	NA	NA	NA	NA	NA	NA	NA	NA	NA	NA
fallopian tubes	N	N	N	N	N	N	N	N	N	N	N	N	NA	NA	NA	NA	NA	NA	NA	NA	NA	NA	NA	NA
vagina	N	N	N	N	N	N	N	N	N	N	N	N	NA	NA	NA	NA	NA	NA	NA	NA	NA	NA	NA	NA
bladder	N	N	N	N	N	N	N	N	N	N	N	N	N	N	N	N	N	N	N	N	N	N	N	N
testis	NA	NA	NA	NA	NA	NA	NA	NA	NA	NA	NA	NA	N	N	N	N	N	N	N	N	N	N	N	N
epididymis	NA	NA	NA	NA	NA	NA	NA	NA	NA	NA	NA	NA	N	N	N	N	N	N	N	N	N	N	N	N
seminal vesicle	NA	NA	NA	NA	NA	NA	NA	NA	NA	NA	NA	NA	N	N	N	N	N	N	N	N	N	N	N	N
prostate	NA	NA	NA	NA	NA	NA	NA	NA	NA	NA	NA	NA	N	N	N	N	N	N	N	N	N	N	N	N
skeletal muscle(biceps flexor cruris)	N	N	N	N	N	N	N	N	N	N	N	N	N	N	N	N	N	N	N	N	N	N	N	N
nervi ischiadicus	N	N	N	N	N	N	N	N	N	N	N	N	N	N	N	N	N	N	N	N	N	N	N	N
skin at breast sites	N	N	N	N	N	N	N	N	N	N	N	N	N	N	N	N	N	N	N	N	N	N	N	N
breast	N	N	N	N	N	N	N	N	N	N	N	N	N	N	N	N	N	N	N	N	N	N	N	N
eyeball	N	N	N	N	N	N	N	N	N	N	N	N	N	N	N	N	N	N	N	N	N	N	N	N
harderian gland	N	N	N	N	N	N	N	N	N	N	N	N	N	N	N	N	N	N	N	N	N	N	N	N
optic nerve	N	N	N	N	N	N	N	N	N	N	N	N	N	N	N	N	N	N	N	N	N	N	N	N
abnormal tissues and tissue masses were visually	NA	NA	NA	NA	NA	NA	NA	NA	NA	NA	NA	NA	NA	NA	NA	NA	NA	NA	NA	NA	NA	NA	NA	NA
group	TC(5.0g/kg/day)
gender	female												male
animal number	4101	4102	4103	4104	4105	4106	4107	4108	4109	4110	4111	4112	4201	4202	4203	4204	4205	4206	4207	4208	4209	4210	4211	4212
heart	N	N	N	N	N	N	N	N	N	-	-	N	N	N	N	N	N	N	N	N	N	N	N	N
aorta	N	N	N	N	N	N	N	N	N	-	-	N	N	N	N	N	N	N	N	N	N	N	N	N
liver	A	A	A	A	A	A	A	A	A	-	-	A	A	A	A	A	A	A	A	A	A	A	A	A
kidney	B	B	B	B	B	B	B	B	B	-	-	B	B	B	B	B	B	B	B	B	B	B	B	B
Lung (with the main bronchus)	N	N	N	N	N	N	N	N	N	-	-	N	N	N	N	N	N	N	N	N	N	N	N	N
thymus	N	N	N	N	N	N	N	N	N	-	-	N	N	N	N	N	N	N	N	N	N	N	N	N
mesenteric nodes	N	N	N	N	N	N	N	N	N	-	-	N	N	N	N	N	N	N	N	N	N	N	N	N
spleen	N	N	N	N	N	N	N	N	N	-	-	N	N	N	N	N	N	N	N	N	N	N	N	N
brain	N	N	N	N	N	N	N	N	N	-	-	N	N	N	N	N	N	N	N	N	N	N	N	N
spinal cord (neck, chest and waist)	N	N	N	N	N	N	N	N	N	-	-	N	N	N	N	N	N	N	N	N	N	N	N	N
hypophysis	N	N	N	N	N	N	N	N	N	-	-	N	N	N	N	N	N	N	N	N	N	N	N	N
adrenal glands	N	N	N	N	N	N	N	N	N	-	-	N	N	N	N	N	N	N	N	N	N	N	N	N
thyroid gland (containing parathyroid glands)	N	N	N	N	N	N	N	N	N	-	-	N	N	N	N	N	N	N	N	N	N	N	N	N
esophagus	N	N	N	N	N	N	N	N	N	-	-	N	N	N	N	N	N	N	N	N	N	N	N	N
trachea	N	N	N	N	N	N	N	N	N	-	-	N	N	N	N	N	N	N	N	N	N	N	N	N
pancreas	N	N	N	N	N	N	N	N	N	-	-	N	N	N	N	N	N	N	N	N	N	N	N	N
salivary gland (submandibular gland)	N	N	N	N	N	N	N	N	N	-	-	N	N	N	N	N	N	N	N	N	N	N	N	N
submandibular lymph nodes	N	N	N	N	N	N	N	N	N	-	-	N	N	N	N	N	N	N	N	N	N	N	N	N
stomach	N	N	N	N	N	N	N	N	N	-	-	N	N	N	N	N	N	N	N	N	N	N	N	N
duodenu	N	N	N	N	N	N	N	N	N	-	-	N	N	N	N	N	N	N	N	N	N	N	N	N
jejunum	N	N	N	N	N	N	N	N	N	-	-	N	N	N	N	N	N	N	N	N	N	N	N	N
ileum	N	N	N	N	N	N	N	N	N	-	-	N	N	N	N	N	N	N	N	N	N	N	N	N
cecum	N	N	N	N	N	N	N	N	N	-	-	N	N	N	N	N	N	N	N	N	N	N	N	N
colon	N	N	N	N	N	N	N	N	N	-	-	N	N	N	N	N	N	N	N	N	N	N	N	N
rectum	N	N	N	N	N	N	N	N	N	-	-	N	N	N	N	N	N	N	N	N	N	N	N	N
bone marrow (sternum)	N	N	N	N	N	N	N	N	N	-	-	N	N	N	N	N	N	N	N	N	N	N	N	N
bone (femur)	N	N	N	N	N	N	N	N	N	-	-	N	N	N	N	N	N	N	N	N	N	N	N	N
uterus (including the cervix)	N	N	N	N	N	N	N	N	N	-	-	N	NA	NA	NA	NA	NA	NA	NA	NA	NA	NA	NA	NA
ovaries	N	N	N	N	N	N	N	N	N	-	-	N	NA	NA	NA	NA	NA	NA	NA	NA	NA	NA	NA	NA
fallopian tubes	N	N	N	N	N	N	N	N	N	-	-	N	NA	NA	NA	NA	NA	NA	NA	NA	NA	NA	NA	NA
vagina	N	N	N	N	N	N	N	N	N	-	-	N	NA	NA	NA	NA	NA	NA	NA	NA	NA	NA	NA	NA
bladder	N	N	N	N	N	N	N	N	N	-	-	N	N	N	N	N	N	N	N	N	N	N	N	N
testis	NA	NA	NA	NA	NA	NA	NA	NA	NA	-	-	NA	N	N	N	N	N	N	N	N	N	N	N	N
epididymis	NA	NA	NA	NA	NA	NA	NA	NA	NA	-	-	NA	N	N	N	N	N	N	N	N	N	N	N	N
seminal vesicle	NA	NA	NA	NA	NA	NA	NA	NA	NA	-	-	NA	N	N	N	N	N	N	N	N	N	N	N	N
prostate	NA	NA	NA	NA	NA	NA	NA	NA	NA	-	-	NA	N	N	N	N	N	N	N	N	N	N	N	N
skeletal muscle(biceps flexor cruris)	N	N	N	N	N	N	N	N	N	-	-	N	N	N	N	N	N	N	N	N	N	N	N	N
nervi ischiadicus	N	N	N	N	N	N	N	N	N	-	-	N	N	N	N	N	N	N	N	N	N	N	N	N
skin at breast sites	N	N	N	N	N	N	N	N	N	-	-	N	N	N	N	N	N	N	N	N	N	N	N	N
breast	N	N	N	N	N	N	N	N	N	-	-	N	N	N	N	N	N	N	N	N	N	N	N	N
eyeball	N	N	N	N	N	N	N	N	N	-	-	N	N	N	N	N	N	N	N	N	N	N	N	N
harderian gland	N	N	N	N	N	N	N	N	N	-	-	N	N	N	N	N	N	N	N	N	N	N	N	N
optic nerve	N	N	N	N	N	N	N	N	N	-	-	N	N	N	N	N	N	N	N	N	N	N	N	N
abnormal tissues and tissue masses were visually	NA	NA	NA	NA	NA	NA	NA	NA	NA	-	-	NA	NA	NA	NA	NA	NA	NA	NA	NA	NA	NA	NA	NA
"N" has no obvious abnormality; "A" liver color discoloration, black; "B" kidney color discoloration, black; "NA" is not applicable.

## Sheet: Supplementary Table S4-2
Supplementary Table S4 Effect of QZZD on macroscopic morphological observation results in the sub-chronic oral toxicity study.
The end of recovery period
group	Control
gender	female						male
animal number	1113	1114	1115	1116	1117	1118	1213	1214	1215	1216	1217	1218
heart	N	N	N	N	N	N	N	N	N	N	N	N
aorta	N	N	N	N	N	N	N	N	N	N	N	N
liver	N	N	N	N	N	N	N	N	N	N	N	N
kidney	N	N	N	N	N	N	N	N	N	N	N	N
Lung (with the main bronchus)	N	N	N	N	N	N	N	N	N	N	N	N
thymus	N	N	N	N	N	N	N	N	N	N	N	N
mesenteric nodes	N	N	N	N	N	N	N	N	N	N	N	N
spleen	N	N	N	N	N	N	N	N	N	N	N	N
brain	N	N	N	N	N	N	N	N	N	N	N	N
spinal cord (neck, chest and waist)	N	N	N	N	N	N	N	N	N	N	N	N
hypophysis	N	N	N	N	N	N	N	N	N	N	N	N
adrenal glands	N	N	N	N	N	N	N	N	N	N	N	N
thyroid gland (containing parathyroid glands)	N	N	N	N	N	N	N	N	N	N	N	N
esophagus	N	N	N	N	N	N	N	N	N	N	N	N
trachea	N	N	N	N	N	N	N	N	N	N	N	N
pancreas	N	N	N	N	N	N	N	N	N	N	N	N
salivary gland (submandibular gland)	N	N	N	N	N	N	N	N	N	N	N	N
submandibular lymph nodes	N	N	N	N	N	N	N	N	N	N	N	N
stomach	N	N	N	N	N	N	N	N	N	N	N	N
duodenu	N	N	N	N	N	N	N	N	N	N	N	N
jejunum	N	N	N	N	N	N	N	N	N	N	N	N
ileum	N	N	N	N	N	N	N	N	N	N	N	N
cecum	N	N	N	N	N	N	N	N	N	N	N	N
colon	N	N	N	N	N	N	N	N	N	N	N	N
rectum	N	N	N	N	N	N	N	N	N	N	N	N
bone marrow (sternum)	N	N	N	N	N	N	N	N	N	N	N	N
bone (femur)	N	N	N	N	N	N	N	N	N	N	N	N
uterus (including the cervix)	N	N	N	N	N	N	NA	NA	NA	NA	NA	NA
ovaries	N	N	N	N	N	N	NA	NA	NA	NA	NA	NA
fallopian tubes	N	N	N	N	N	N	NA	NA	NA	NA	NA	NA
vagina	N	N	N	N	N	N	NA	NA	NA	NA	NA	NA
bladder	N	N	N	N	N	N	N	N	N	N	N	N
testis	NA	NA	NA	NA	NA	NA	N	N	N	N	N	N
epididymis	NA	NA	NA	NA	NA	NA	N	N	N	N	N	N
seminal vesicle	NA	NA	NA	NA	NA	NA	N	N	N	N	N	N
prostate	NA	NA	NA	NA	NA	NA	N	N	N	N	N	N
skeletal muscle(biceps flexor cruris)	N	N	N	N	N	N	N	N	N	N	N	N
nervi ischiadicus	N	N	N	N	N	N	N	N	N	N	N	N
skin at breast sites	N	N	N	N	N	N	N	N	N	N	N	N
breast	N	N	N	N	N	N	N	N	N	N	N	N
eyeball	N	N	N	N	N	N	N	N	N	N	N	N
harderian gland	N	N	N	N	N	N	N	N	N	N	N	N
optic nerve	N	N	N	N	N	N	N	N	N	N	N	N
abnormal tissues and tissue masses were visually	NA	NA	NA	NA	NA	NA	NA	NA	NA	NA	NA	NA
group	TA(0.5g/kg/day)
gender	female						male
animal number	2113	2114	2115	2116	2117	2118	2213	2214	2215	2216	2217	2218
heart	N	N	N	N	N	N	N	N	N	N	N	N
aorta	N	N	N	N	N	N	N	N	N	N	N	N
liver	N	N	N	N	N	N	N	N	N	N	N	N
kidney	N	N	N	N	N	N	N	N	N	N	N	N
Lung (with the main bronchus)	N	N	N	N	N	N	N	N	N	N	N	N
thymus	N	N	N	N	N	N	N	N	N	N	N	N
mesenteric nodes	N	N	N	N	N	N	N	N	N	N	N	N
spleen	N	N	N	N	N	N	N	N	N	N	N	N
brain	N	N	N	N	N	N	N	N	N	N	N	N
spinal cord (neck, chest and waist)	N	N	N	N	N	N	N	N	N	N	N	N
hypophysis	N	N	N	N	N	N	N	N	N	N	N	N
adrenal glands	N	N	N	N	N	N	N	N	N	N	N	N
thyroid gland (containing parathyroid glands)	N	N	N	N	N	N	N	N	N	N	N	N
esophagus	N	N	N	N	N	N	N	N	N	N	N	N
trachea	N	N	N	N	N	N	N	N	N	N	N	N
pancreas	N	N	N	N	N	N	N	N	N	N	N	N
salivary gland (submandibular gland)	N	N	N	N	N	N	N	N	N	N	N	N
submandibular lymph nodes	N	N	N	N	N	N	N	N	N	N	N	N
stomach	N	N	N	N	N	N	N	N	N	N	N	N
duodenu	N	N	N	N	N	N	N	N	N	N	N	N
jejunum	N	N	N	N	N	N	N	N	N	N	N	N
ileum	N	N	N	N	N	N	N	N	N	N	N	N
cecum	N	N	N	N	N	N	N	N	N	N	N	N
colon	N	N	N	N	N	N	N	N	N	N	N	N
rectum	N	N	N	N	N	N	N	N	N	N	N	N
bone marrow (sternum)	N	N	N	N	N	N	N	N	N	N	N	N
bone (femur)	N	N	N	N	N	N	N	N	N	N	N	N
uterus (including the cervix)	N	N	N	N	N	N	NA	NA	NA	NA	NA	NA
ovaries	N	N	N	N	N	N	NA	NA	NA	NA	NA	NA
fallopian tubes	N	N	N	N	N	N	NA	NA	NA	NA	NA	NA
vagina	N	N	N	N	N	N	NA	NA	NA	NA	NA	NA
bladder	N	N	N	N	N	N	N	N	N	N	N	N
testis	NA	NA	NA	NA	NA	NA	N	N	N	N	N	N
epididymis	NA	NA	NA	NA	NA	NA	N	N	N	N	N	N
seminal vesicle	NA	NA	NA	NA	NA	NA	N	N	N	N	N	N
prostate	NA	NA	NA	NA	NA	NA	N	N	N	N	N	N
skeletal muscle(biceps flexor cruris)	N	N	N	N	N	N	N	N	N	N	N	N
nervi ischiadicus	N	N	N	N	N	N	N	N	N	N	N	N
skin at breast sites	N	N	N	N	N	N	N	N	N	N	N	N
breast	N	N	N	N	N	N	N	N	N	N	N	N
eyeball	N	N	N	N	N	N	N	N	N	N	N	N
harderian gland	N	N	N	N	N	N	N	N	N	N	N	N
optic nerve	N	N	N	N	N	N	N	N	N	N	N	N
abnormal tissues and tissue masses were visually	NA	NA	NA	NA	NA	NA	NA	NA	NA	NA	NA	NA
group	TB(1.5g/kg/day)
gender	female						male
animal number	3113	3114	3115	3116	3117	3118	3213	3214	3215	3216	3217	3218
heart	N	N	N	N	N	N	N	N	N	N	N	N
aorta	N	N	N	N	N	N	N	N	N	N	N	N
liver	N	N	N	N	N	N	N	N	N	N	N	N
kidney	N	N	N	N	N	N	N	N	N	N	N	N
Lung (with the main bronchus)	N	N	N	N	N	N	N	N	N	N	N	N
thymus	N	N	N	N	N	N	N	N	N	N	N	N
mesenteric nodes	N	N	N	N	N	N	N	N	N	N	N	N
spleen	N	N	N	N	N	N	N	N	N	N	N	N
brain	N	N	N	N	N	N	N	N	N	N	N	N
spinal cord (neck, chest and waist)	N	N	N	N	N	N	N	N	N	N	N	N
hypophysis	N	N	N	N	N	N	N	N	N	N	N	N
adrenal glands	N	N	N	N	N	N	N	N	N	N	N	N
thyroid gland (containing parathyroid glands)	N	N	N	N	N	N	N	N	N	N	N	N
esophagus	N	N	N	N	N	N	N	N	N	N	N	N
trachea	N	N	N	N	N	N	N	N	N	N	N	N
pancreas	N	N	N	N	N	N	N	N	N	N	N	N
salivary gland (submandibular gland)	N	N	N	N	N	N	N	N	N	N	N	N
submandibular lymph nodes	N	N	N	N	N	N	N	N	N	N	N	N
stomach	N	N	N	N	N	N	N	N	N	N	N	N
duodenu	N	N	N	N	N	N	N	N	N	N	N	N
jejunum	N	N	N	N	N	N	N	N	N	N	N	N
ileum	N	N	N	N	N	N	N	N	N	N	N	N
cecum	N	N	N	N	N	N	N	N	N	N	N	N
colon	N	N	N	N	N	N	N	N	N	N	N	N
rectum	N	N	N	N	N	N	N	N	N	N	N	N
bone marrow (sternum)	N	N	N	N	N	N	N	N	N	N	N	N
bone (femur)	N	N	N	N	N	N	N	N	N	N	N	N
uterus (including the cervix)	N	N	N	N	N	N	NA	NA	NA	NA	NA	NA
ovaries	N	N	N	N	N	N	NA	NA	NA	NA	NA	NA
fallopian tubes	N	N	N	N	N	N	NA	NA	NA	NA	NA	NA
vagina	N	N	N	N	N	N	NA	NA	NA	NA	NA	NA
bladder	N	N	N	N	N	N	N	N	N	N	N	N
testis	NA	NA	NA	NA	NA	NA	N	N	N	N	N	N
epididymis	NA	NA	NA	NA	NA	NA	N	N	N	N	N	N
seminal vesicle	NA	NA	NA	NA	NA	NA	N	N	N	N	N	N
prostate	NA	NA	NA	NA	NA	NA	N	N	N	N	N	N
skeletal muscle(biceps flexor cruris)	N	N	N	N	N	N	N	N	N	N	N	N
nervi ischiadicus	N	N	N	N	N	N	N	N	N	N	N	N
skin at breast sites	N	N	N	N	N	N	N	N	N	N	N	N
breast	N	N	N	N	N	N	N	N	N	N	N	N
eyeball	N	N	N	N	N	N	N	N	N	N	N	N
harderian gland	N	N	N	N	N	N	N	N	N	N	N	N
optic nerve	N	N	N	N	N	N	N	N	N	N	N	N
abnormal tissues and tissue masses were visually	NA	NA	NA	NA	NA	NA	NA	NA	NA	NA	NA	NA
group	TC(5.0g/kg/day)
gender	female						male
animal number	4113	4114	4115	4116	4117	4118	4213	4214	4215	4216	4217	4218
heart	N	N	N	N	N	N	N	N	N	N	N	N
aorta	N	N	N	N	N	N	N	N	N	N	N	N
liver	A	A	A	A	A	A	A	A	A	A	A	A
kidney	B	B	B	B	B	B	B	B	B	B	B	B
Lung (with the main bronchus)	N	N	N	N	N	N	N	N	N	N	N	N
thymus	N	N	N	N	N	N	N	N	N	N	N	N
mesenteric nodes	N	N	N	N	N	N	N	N	N	N	N	N
spleen	N	N	N	N	N	N	N	N	N	N	N	N
brain	N	N	N	N	N	N	N	N	N	N	N	N
spinal cord (neck, chest and waist)	N	N	N	N	N	N	N	N	N	N	N	N
hypophysis	N	N	N	N	N	N	N	N	N	N	N	N
adrenal glands	N	N	N	N	N	N	N	N	N	N	N	N
thyroid gland (containing parathyroid glands)	N	N	N	N	N	N	N	N	N	N	N	N
esophagus	N	N	N	N	N	N	N	N	N	N	N	N
trachea	N	N	N	N	N	N	N	N	N	N	N	N
pancreas	N	N	N	N	N	N	N	N	N	N	N	N
salivary gland (submandibular gland)	N	N	N	N	N	N	N	N	N	N	N	N
submandibular lymph nodes	N	N	N	N	N	N	N	N	N	N	N	N
stomach	N	N	N	N	N	N	N	N	N	N	N	N
duodenu	N	N	N	N	N	N	N	N	N	N	N	N
jejunum	N	N	N	N	N	N	N	N	N	N	N	N
ileum	N	N	N	N	N	N	N	N	N	N	N	N
cecum	N	N	N	N	N	N	N	N	N	N	N	N
colon	N	N	N	N	N	N	N	N	N	N	N	N
rectum	N	N	N	N	N	N	N	N	N	N	N	N
bone marrow (sternum)	N	N	N	N	N	N	N	N	N	N	N	N
bone (femur)	N	N	N	N	N	N	N	N	N	N	N	N
uterus (including the cervix)	N	N	N	N	N	N	NA	NA	NA	NA	NA	NA
ovaries	N	N	N	N	N	N	NA	NA	NA	NA	NA	NA
fallopian tubes	N	N	N	N	N	N	NA	NA	NA	NA	NA	NA
vagina	N	N	N	N	N	N	NA	NA	NA	NA	NA	NA
bladder	N	N	N	N	N	N	N	N	N	N	N	N
testis	NA	NA	NA	NA	NA	NA	N	N	N	N	N	N
epididymis	NA	NA	NA	NA	NA	NA	N	N	N	N	N	N
seminal vesicle	NA	NA	NA	NA	NA	NA	N	N	N	N	N	N
prostate	NA	NA	NA	NA	NA	NA	N	N	N	N	N	N
skeletal muscle(biceps flexor cruris)	N	N	N	N	N	N	N	N	N	N	N	N
nervi ischiadicus	N	N	N	N	N	N	N	N	N	N	N	N
skin at breast sites	N	N	N	N	N	N	N	N	N	N	N	N
breast	N	N	N	N	N	N	N	N	N	N	N	N
eyeball	N	N	N	N	N	N	N	N	N	N	N	N
harderian gland	N	N	N	N	N	N	N	N	N	N	N	N
optic nerve	N	N	N	N	N	N	N	N	N	N	N	N
abnormal tissues and tissue masses were visually	NA	NA	NA	NA	NA	NA	NA	NA	NA	NA	NA	NA
"N" has no obvious abnormality; "A" liver color discoloration, black; "B" kidney color discoloration, black; "NA" is not applicable.
