# Supplementary material for: Toxicological safety evaluation of Qin-Zhi-Zhu-Dan formula in rats during the treatment and recovery periods
Source: Front Pharmacol. 2022 Aug 25;13:987997. doi: 10.3389/fphar.2022.987997 (PMC9453232; doi:10.3389/fphar.2022.987997)
Supplement: Supplementary file 4 [file Table1.XLSX]

## Sheet: Supplementary Table S1
Supplementary Table S3 Effect of QZZD on Ophthalmic Examination results in the sub-chronic oral toxicity study.
adaptation period
animal number	result	animal number	result	animal number	result	animal number	result	animal number	result	animal number	result	animal number	result	animal number	result
1101	-	2101	-	3101	-	4101	-	1201	-	2201	-	3201	-	4201	-
1102	-	2102	-	3102	-	4102	-	1202	-	2202	-	3202	-	4202	-
1103	-	2103	-	3103	-	4103	-	1203	-	2203	-	3203	-	4203	-
1104	-	2104	-	3104	-	4104	-	1204	-	2204	-	3204	-	4204	-
1105	-	2105	-	3105	-	4105	-	1205	-	2205	-	3205	-	4205	-
1106	-	2106	-	3106	-	4106	-	1206	-	2206	-	3206	-	4206	-
1107	-	2107	-	3107	-	4107	-	1207	-	2207	-	3207	-	4207	-
1108	-	2108	-	3108	-	4108	-	1208	-	2208	-	3208	-	4208	-
1109	-	2109	-	3109	-	4109	-	1209	-	2209	-	3209	-	4209	-
1110	-	2110	-	3110	-	4110	-	1210	-	2210	-	3210	-	4210	-
1111	-	2111	-	3111	-	4111	-	1211	-	2211	-	3211	-	4211	-
1112	-	2112	-	3112	-	4112	-	1212	-	2212	-	3212	-	4212	-
1113	-	2113	-	3113	-	4113	-	1213	-	2213	-	3213	-	4213	-
1114	-	2114	-	3114	-	4114	-	1214	-	2214	-	3214	-	4214	-
1115	-	2115	-	3115	-	4115	-	1215	-	2215	-	3215	-	4215	-
1116	-	2116	-	3116	-	4116	-	1216	-	2216	-	3216	-	4216	-
1117	-	2117	-	3117	-	4117	-	1217	-	2217	-	3217	-	4217	-
1118	-	2118	-	3118	-	4118	-	1218	-	2218	-	3218	-	4218	-
The end of treatment period
animal number	result	animal number	result	animal number	result	animal number	result	animal number	result	animal number	result	animal number	result	animal number	result
1101	-	2101	-	3101	-	4101	-	1201	-	2201	-	3201	-	4201	-
1102	-	2102	-	3102	-	4102	-	1202	-	2202	-	3202	-	4202	-
1103	-	2103	-	3103	-	4103	-	1203	-	2203	-	3203	-	4203	-
1104	-	2104	-	3104	-	4104	-	1204	-	2204	-	3204	-	4204	-
1105	-	2105	-	3105	-	4105	-	1205	-	2205	-	3205	-	4205	-
1106	-	2106	-	3106	-	4106	-	1206	-	2206	-	3206	-	4206	-
1107	-	2107	-	3107	-	4107	-	1207	-	2207	-	3207	-	4207	-
1108	-	2108	-	3108	-	4108	-	1208	-	2208	-	3208	-	4208	-
1109	-	2109	-	3109	-	4109	-	1209	-	2209	-	3209	-	4209	-
1110	-	2110	-	3110	-	4110	/	1210	-	2210	-	3210	-	4210	-
1111	-	2111	-	3111	-	4111	/	1211	-	2211	-	3211	-	4211	-
1112	-	2112	-	3112	-	4112	-	1212	-	2212	-	3212	-	4212	-
The end of the recovery period
animal number	result	animal number	result	animal number	result	animal number	result	animal number	result	animal number	result	animal number	result	animal number	result
1113	-	2113	-	3113	-	4113	-	1213	-	2213	-	3213	-	4213	-
1114	-	2114	-	3114	-	4114	-	1214	-	2214	-	3214	-	4214	-
1115	-	2115	-	3115	-	4115	-	1215	-	2215	-	3215	-	4215	-
1116	-	2116	-	3116	-	4116	-	1216	-	2216	-	3216	-	4216	-
1117	-	2117	-	3117	-	4117	-	1217	-	2217	-	3217	-	4217	-
1118	-	2118	-	3118	-	4118	-	1218	-	2218	-	3218	-	4218	-
"-" indicates no abnormalities in ophthalmic examination, "/" animal dead, and no sample data.
